# Supplementary material for: Osteoprotegerin concentration and risk of cardiovascular outcomes in nine general population studies: Literature-based meta-analysis involving 26,442 participants
Source: PLoS One. 2017 Aug 24;12(8):e0183910. doi: 10.1371/journal.pone.0183910 (PMC5570489; doi:10.1371/journal.pone.0183910)
Supplement: S1 File — (XLSX) [file pone.0183910.s002.xlsx]

## Sheet: Sheet1
Study	Country	Baseline survey date, range	Study design	Maximum follow-up, years	Mean age, years	Male sex, %	OPG assay	Outcome	Level of adjustment	No. of events	No. of participants	b	se
Browner et al.	USA	1986-88	Nested case-control study	11.5	72	0	ELISA (Amgen)	CVD	++	51	490	0.670808	0.339359
Browner et al.	USA	1986-88	Nested case-control study	11.5	72	0	ELISA (Amgen)	Stroke	+	241	490	0.247238	0.245898
BRUN	Italy	1990	Prospective cohort	10.0	58.8	50.4	ELISA (Biomedica)	CVD	++	124	909	0.586119	0.279034
BRUN	Italy	1990	Prospective cohort	10.0	58.8	50.4	ELISA (Biomedica)	CHD	++	63	909	0.615186	0.389565
BRUN	Italy	1990	Prospective cohort	10.0	58.8	50.4	ELISA (Biomedica)	Stroke	++	66	909	0.322084	0.382389
CAIFOS	Australia	1998	Prospective cohort (nested in trial)	15.0	75.2	0	ELISA (R&D Systems)	CVD	++	210	1292	0.258581	0.133424
FRAM-OC	USA	1998-2001	Prospective cohort	4.6a	61	46	ELISA (Biomedica)	CVD	++	132	2933	0.654708	0.220621
FRAM-OC	USA	1998-2001	Prospective cohort	4.6a	61	46	ELISA (Biomedica)	CHD	++	72	2933	0.686791	0.308382
FRAM-OC	USA	1998-2001	Prospective cohort	4.6a	61	46	ELISA (Biomedica)	Stroke	++	53	2933	0.504193	0.360747
CCHS	Denmark	2001-03	Prospective cohort	9.7	59	42.6	IFMA (R&D Systems)	CVD	o	616	5863	0.873085	0.0670414
CCHS	Denmark	2001-03	Prospective cohort	9.7	59	42.6	IFMA (R&D Systems)	CHD	o	462	5863	0.866224	0.077758
CCHS	Denmark	2001-03	Prospective cohort	9.7	59	42.6	IFMA (R&D Systems)	Stroke	o	154	5863	0.892958	0.132336
DCH	Denmark	1993-97	Nested case-control study	6.0	60.5b	61	ELISA (R&D Systems)	Stroke	++	254	508	-0.119508	0.276957
EPIC-Norfolk	UK	1993-97	Nested case-control study	6.7a	65	63.7	ELISA (R&D Systems)	CHD	++	951	2656	0.323793	0.100594
Shen et al.	China	2003	Prospective cohort	5.0	55.9	40.9	NR	CVD	+	118	6092	0.815779	0.206528
Tromso	Norway	1994-95	Prospective cohort	12.0	25-85d	47.4	ELISA (R&D Systems)	CVD	++	909	5699	0.44563	0.0873388
Tromso	Norway	1994-95	Prospective cohort	12.0	25-85d	47.4	ELISA (R&D Systems)	CHD	++	575	5699	0.307485	0.131769
Tromso	Norway	1994-95	Prospective cohort	12.0	25-85d	47.4	ELISA (R&D Systems)	Stroke	++	334	5696	0.5514	0.116246
